# Supplementary material for: Liquid–liquid phase separation and conformational strains of α-Synuclein: implications for Parkinson’s disease pathogenesis
Source: Front Mol Neurosci. 2024 Oct 23;17:1494218. doi: 10.3389/fnmol.2024.1494218 (PMC11537881; doi:10.3389/fnmol.2024.1494218)
Supplement: Supplementary file 1 [file Data_Sheet_1.ZIP]

Archive with 5 entries (4 files):
- Supplementary material presentation/
- Supplementary material presentation/Figure 1_Publication License Sep-10-2024.pdf
- Supplementary material presentation/Figure 2_Publication License Sep-10-2024.pdf
- Supplementary material presentation/Figure 3_Publication License Sep-10-2024.pdf
- Supplementary material presentation/Figure 4_Publication License Sep-10-2024.pdf
